# Supplementary material for: Neurodegenerative movement disorders: An epigenetics perspective and promise for the future
Source: Neuropathol Appl Neurobiol. 2021 Aug 5;47(7):897–909. doi: 10.1111/nan.12757 (PMC9291277; doi:10.1111/nan.12757)
Supplement: Supplementary file 1 — Table S1. Summary of differentially methylated genes that have been identified in two or more studies, both within an NMD or between different NMDs, in case–control comparisons. [file NAN-47-897-s001.xlsx]

## Sheet: Suppl_Table1
Supplementary table 1: Summary of differentially methylated genes that have been identified in two or more studies, both within an NMD or between different NMDs, in case-control comparisons.
Gene Symbol	Gene Name	Chr	Function	Disease	Study	Brain region(s)	Comments*
CDH23	cadherin related 23	10	Required for establishing and/or maintaining the proper organization of the stereocilia bundle of hair cells in the cochlea and the vestibule during late embryonic/early postnatal development	MSA	Bettencourt et al., 2020	Cerebellum, Frontal lobe, Occipital lobe (white matter)	Hypomethylation (cg17485681, gene body - CpG island)
				MSA	Rydbirk et al., 2020	Dorsomedial prefrontal cortex	Hypermethylation 5hmC (cg02180979, 3'UTR - opensea)
CTSZ	cathepsin Z	20	Exhibits enzymatic activity with the substrate specificity and sensitivity toward inhibitors characteristic of cysteine proteinases.	MSA	Bettencourt et al., 2020	Cerebellum, Frontal lobe, Occipital lobe (white matter)	Hypomethylation (DMR promoter)
				MSA	Rydbirk et al., 2020	Dorsomedial prefrontal cortex	5mC (DMR promoter, undocumented direction)
CHRNE	cholinergic receptor nicotinic epsilon subunit	17	After binding acetylcholine, the AChR responds by an extensive change in conformation that affects all subunits and leads to opening of an ion-conducting channel across the plasma membrane	MSA	Bettencourt et al., 2020	Cerebellum, Frontal lobe, Occipital lobe (white matter)	Hypomethylation (DMR promoter)
				MSA	Rydbirk et al., 2020	Dorsomedial prefrontal cortex	5mC (DMR promoter, undocumented direction)
FUT4	fucosyltransferase 4	11	May catalyze alpha-1,3 glycosidic linkages involved in the expression of Lewis X/SSEA-1 and VIM-2 antigens	MSA	Bettencourt et al., 2020	Cerebellum, Frontal lobe, Occipital lobe (white matter)	Hypomethylation (DMR promoter)
				MSA	Rydbirk et al., 2020	Dorsomedial prefrontal cortex	5mC (DMR promoter, undocumented direction)
SH3PXD2A	SH3 and PX domains 2A	10	Required for podosome formation, degradation of the extracellular matrix, and for the invasiveness of some cancer cells. Binds phosphatidylinositol 3-phosphate (PtdIns(3)P) and phosphatidylinositol 3,4-biphosphate (PtdIns(3,4)P2). In association with ADAM12, mediates the neurotoxic effect of beta-amyloid peptide	PD	Masliah et al., 2013	Frontal cortex	Hypomethylation (cg27308738, N_shelf)
				PD	Young et al., 2019	Cingulate gyrus	Hypomethylation (DMR)
ISOC2	isochorismatase domain containing 2	19	ISOC2 is a novel functional protein, which is able to bind and co-localize with a tumor suppressor gene p16(INK4a)	PD	Kaut et al., 2012	Putamen	Hypermethylation (cg27044702)
				PD	Young et al., 2019	Substantia nigra, Cingulate gyrus	Hypomethylation (DMR)
SNCA	Synuclein, Alpha	4	SNCA may serve to integrate presynaptic signaling and membrane trafficking	PD	Matsumoto et al., 2010	Substantia nigra	Hypomethylation (CpG in Intron 1)
				PD	Jowaed et al., 2010	Substantia nigra, cortex, putamen	Hypomethylation (region in Intron 1)
				PD	Desplats et al., 2011	Frontal cortex	Hypomethylation (CpG in Intron 1)
				PD	Navarro Sanchez et al., 2018	Parietal cortex, Substantia nigra, Occipital cortex	Hypermethylation (2 CpGs parietal cortex), Hypomethylation (1 CpG substantia nigra; 2 CpGs occipital cortex)
CIZ1	CDKN1A interacting zinc finger protein 1	9	May regulate the subcellular localization of CIP/WAF1, PTM:Phosphorylated upon DNA damage, probably by ATM or ATR	MSA	Bettencourt et al., 2020	Cerebellum, Frontal lobe, Occipital lobe (white matter)	Hypomethylation (cg10071929, TSS1500 - shore; cg13642260, 5'UTR - CpG island; DMR promoter)
				PD	Young et al., 2019	Substantia nigra	Hypermethylation (DMR)
PCSK9	proprotein convertase subtilisin/kexin type 9	1	May be implicated in the differentiation of cortical neurons and may play a role in cholesterol homeostasis	MSA	Bettencourt et al., 2020	Cerebellum, Frontal lobe, Occipital lobe (white matter)	Hypomethylation (DMR promoter)
				PD	Masliah et al., 2013	Frontal cortex	Hypomethylation (cg00045070, N_Shore)
RARA	retinoic acid receptor alpha	17	This is a receptor for retinoic acid. This metabolite has profound effects on vertebrate development. Retinoic acid is a morphogen and is a powerful teratogen. This receptor controls cell function by directly regulating gene expression	MSA	Rydbirk et al., 2020	Dorsomedial prefrontal cortex	Hypomethylation (cg13274938, Body - shelf)
				PD	Young et al., 2019	Cingulate gyrus, Substantia nigra	Hypomethylation (DMR)
VAV2	vav guanine nucleotide exchange factor 2	9	Guanine nucleotide exchange factor for the Rho family of Ras-related GTPases	MSA	Rydbirk et al., 2020	Dorsomedial prefrontal cortex	Hypomethylation 5mC/Hypermethylation 5hmC (cg03024860, Body - shore)
				PD	Masliah et al., 2013	Frontal cortex	Hypermethylation (cg13564529)
SPTBN4	spectrin beta, non-erythrocytic 4	19	Spectrin is an actin crosslinking and molecular scaffold protein that links the plasma membrane to the actin cytoskeleton, and functions in the determination of cell shape, arrangement of transmembrane proteins, organization of organelles, and is involved in actin binding and phospholipid binding	MSA	Rydbirk et al., 2020	Dorsomedial prefrontal cortex	Hypomethylation 5mC (cg03401297, Body - CpG island)
				PD	Masliah et al., 2013	Frontal cortex	Hypomethylation (cg17671604, N_Shelf)
NPHP4	nephrocystin 4	1	The protein interacts with nephrocystin, and belongs to a multifunctional complex that is localized to actin- and microtubule-based structures	MSA	Rydbirk et al., 2020	Dorsomedial prefrontal cortex	Hypermethylation 5hmC (cg13355874, Body - opensea)
				PD	Masliah et al., 2013	Frontal cortex	Hypomethylation (cg15075357)
MOBP	myelin-associated oligodendrocyte basic protein	3	May play a role in compacting or stabilizing the myelin sheath, possibly by binding the negatively charged acidic phospholipids of the cytoplasmic membrane. Present in the major dense line of CNS myelin	MSA	Bettencourt et al., 2020	Cerebellum, Frontal lobe, Occipital lobe (white matter)	Hypermethylation (cg16729794, 5′UTR - opensea; cg24602838, 5′UTR - opensea; cg05317077, TSS1500 - shore; cg02750792, Body - CpG island; cg11235602, Body - CpG island; DMR promoter)
				PSP	Allen et al., 2016	Temporal cortex	Hypermethylation (rs1768208-T allele dependent)
HLX	H2.0 like homeobox	1	Transcription factor required for TBX21/T-bet-dependent maturation of Th1 cells as well as maintenance of Th1-specific gene expression. Involved in embryogenesis and hematopoiesis	MSA	Rydbirk et al., 2020	Dorsomedial prefrontal cortex	Hypomethylation 5hmC (cg24604749, Body - shore)
				PD	Young et al., 2019	Dorsal Motor Nucleus of the Vagus, Cingulate gyrus	Hypermethylation (DMR, Dorsal Motor Nucleus of the Vagus), Hypomethylation (DMR, Cingulate gyrus)
MAPT	microtubule associated protein tau	17	Promotes microtubule assembly and stability, and might be involved in the establishment and maintenance of neuronal polarity. The C-terminus binds axonal microtubules while the N-terminus binds neural plasma membrane components, suggesting that tau functions as a linker protein between both. Axonal polarity is predetermined by tau localization (in the neuronal cell) in the domain of the cell body…	PSP	Huin et al., 2016	Frontal cortex (grey matter)	Hypomethylation (CpG in Intron 0)
				PD	Masliah et al., 2013	Frontal cortex	Hypermethylation (cg02228913, N_shelf; cg24801230, S_shelf)
				PD	Coupland et al., 2014	Putamen, Cerebellum	Hypomethylation (putamen), Hypermethylation (cerebellum)
*Refers to total methylation (5mC + 5hmC) in bulk tissue unless otherwise specified; comparisons of disease groups vs controls; methylation changes in CpGs/regions mapping to genes.
NMD - Neurodegenerative movement disorder; MSA - multiple system atrophy; PSP - progressive supranuclear palsy; PD - Parkinson's disease; DMR - Differentially methylated region
